# Supplementary material for: Combining multifaceted aspects of technology innovations through fuzzy clustering of multilayer networks
Source: PLoS One. 2025 Oct 14;20(10):e0334138. doi: 10.1371/journal.pone.0334138 (PMC12520371; doi:10.1371/journal.pone.0334138)
Supplement: S1 File — (ZIP) [file pone.0334138.s001.zip]

Archive with 3 entries (2 files):
- Nuova cartella/
- Nuova cartella/Nuovo_Dataset_GRRS_1.xlsx
- Nuova cartella/replication_code.R
