# Supplementary material for: Combining multifaceted aspects of technology innovations through fuzzy clustering of multilayer networks
Source: PLoS One. 2025 Oct 14;20(10):e0334138. doi: 10.1371/journal.pone.0334138 (PMC12520371; doi:10.1371/journal.pone.0334138)
Supplement: S1 File — (ZIP) [file pone.0334138.s001.zip › Nuova cartella/Nuovo_Dataset_GRRS_1.xlsx]

## Sheet: Foglio 1 - R&D-1
COUNTRY	2012	2013	2014	2015	2016	2017	2018	2019	2020	2021	2022	2023
AT	2.93	2.98	3.11	3.07	3.13	3.07	3.11	3.14	3.21	3.26	3.18	3.29
BE	2.27	2.32	2.36	2.43	2.53	2.68	2.86	3.15	3.37	3.41	3.29	3.32
BG	0.6	0.63	0.79	0.95	0.77	0.74	0.76	0.84	0.85	0.77	0.75	0.79
CY	0.44	0.48	0.51	0.48	0.52	0.54	0.61	0.7	0.83	0.78	0.7	0.68
CZ	1.76	1.87	1.94	1.91	1.65	1.75	1.88	1.9	1.95	1.93	1.89	1.83
DE	2.82	2.78	2.82	2.88	2.88	2.99	3.05	3.11	3.09	3.08	3.07	3.11
DK	2.98	2.96	2.92	3.06	3.1	2.94	2.98	2.95	2.97	2.74	2.87	2.99
EE	2.1	1.7	1.41	1.44	1.22	1.25	1.38	1.59	1.73	1.75	1.76	1.84
EL	0.72	0.82	0.85	0.97	1.01	1.15	1.21	1.26	1.49	1.43	1.48	1.49
ES	1.29	1.27	1.23	1.21	1.18	1.2	1.23	1.24	1.4	1.4	1.41	1.49
FI	3.41	3.28	3.16	2.89	2.75	2.75	2.78	2.82	2.93	3.01	2.98	3.09
FR	2.23	2.23	2.22	2.22	2.22	2.2	2.2	2.2	2.27	2.21	2.22	2.19
HR	0.74	0.79	0.77	0.82	0.85	0.84	0.95	1.08	1.24	1.24	1.42	1.39
HU	1.26	1.38	1.34	1.34	1.18	1.31	1.5	1.46	1.58	1.63	1.39	1.39
IE	1.55	1.54	1.48	1.14	1.15	1.21	1.08	1.14	1.12	1.07	1.248	1.248
IT	1.26	1.29	1.33	1.33	1.36	1.36	1.42	1.46	1.5	1.41	1.37	1.31
LT	0.9	0.95	1.03	1.04	0.84	0.9	0.93	0.99	1.12	1.1	1.05	1.05
LU	1.21	1.23	1.22	1.25	1.27	1.24	1.17	1.18	1.1	1.04	1.05	1.03
LV	0.69	0.64	0.71	0.64	0.45	0.53	0.66	0.66	0.76	0.77	0.81	0.83
MT	0.79	0.73	0.68	0.7	0.54	0.53	0.55	0.55	0.6	0.6	0.58	0.61
NL	1.9	2.14	2.15	2.12	2.12	2.14	2.1	2.14	2.27	2.22	2.18	2.08
PL	0.88	0.88	0.95	1	0.96	1.03	1.19	1.31	1.37	1.42	1.44	1.56
PT	1.38	1.32	1.29	1.25	1.28	1.32	1.35	1.39	1.61	1.67	1.69	1.69
RO	0.46	0.39	0.38	0.49	0.49	0.51	0.5	0.47	0.46	0.47	0.46	0.52
SE	3.25	3.28	3.12	3.24	3.26	3.39	3.35	3.4	3.5	3.42	3.47	3.57
SI	2.58	2.59	2.39	2.22	2.03	1.88	1.96	2.06	2.16	2.14	2.1	2.13
SK	0.79	0.82	0.87	1.15	0.79	0.88	0.83	0.82	0.89	0.9	0.98	1.04

## Sheet: Foglio 2 - R&D-2
COUNTRY	2012	2013	2014	2015	2016	2017	2018	2019	2020	2021	2022	2023
AT	1	1.07	1.08	1.15	1.16	1.17	1.18	1.24	1.3	1.28	1.34	1.4
BE	0.73	0.79	0.78	0.86	0.9	0.94	1.01	1.07	1.14	1.21	1.59	1.65
BG	0.07	0.09	0.12	0.16	0.29	0.35	0.33	0.41	0.42	0.43	0.41	0.5
CY	0.06	0.06	0.06	0.06	0.06	0.09	0.1	0.15	0.17	0.18	0.18	0.17
CZ	0.56	0.61	0.64	0.68	0.7	0.71	0.76	0.8	0.85	0.89	0.94	0.99
DE	0.9	0.92	0.9	0.92	1	1	1.05	1.09	1.14	1.14	1.15	1.19
DK	1.31	1.29	1.26	1.28	1.32	1.36	1.26	1.23	1.28	1.28	1.25	1.4
EE	0.32	0.3	0.31	0.27	0.26	0.28	0.31	0.32	0.4	0.41	0.47	0.62
EL	0.13	0.14	0.14	0.16	0.17	0.19	0.28	0.3	0.31	0.36	0.39	0.44
ES	0.39	0.38	0.38	0.38	0.38	0.4	0.42	0.46	0.47	0.47	0.51	0.54
FI	1.2	1.19	1.17	1.14	1.15	1.07	1.08	1.09	1.13	1.2	1.28	1.25
FR	0.82	0.84	0.86	0.84	0.86	0.87	0.9	0.93	0.96	0.98	1.02	1.01
HR	0.14	0.13	0.14	0.13	0.15	0.17	0.19	0.25	0.3	0.33	0.37	0.44
HU	0.4	0.45	0.5	0.49	0.46	0.45	0.53	0.66	0.7	0.74	0.78	0.8
IE	0.65	0.7	0.78	0.8	0.83	0.81	0.86	0.82	0.84	0.88	0.92	0.88
IT	0.47	0.49	0.51	0.52	0.56	0.66	0.77	0.87	0.9	0.88	0.82	0.81
LT	0.14	0.12	0.17	0.23	0.19	0.18	0.27	0.3	0.34	0.38	0.4	0.44
LU	1.45	1.16	1.16	1.17	1.12	1.17	1.14	1.05	1.07	0.97	0.91	1
LV	0.09	0.09	0.1	0.14	0.12	0.09	0.1	0.13	0.13	0.15	0.21	0.22
MT	0.57	0.57	0.48	0.48	0.44	0.47	0.45	0.41	0.39	0.45	0.44	0.48
NL	0.84	0.86	1.05	1.06	1.08	1.14	1.18	1.23	1.24	1.27	1.32	1.4
PL	0.12	0.15	0.18	0.22	0.25	0.33	0.44	0.52	0.51	0.57	0.61	0.67
PT	0.32	0.32	0.33	0.36	0.38	0.4	0.45	0.48	0.54	0.63	0.7	0.76
RO	0.13	0.14	0.13	0.13	0.13	0.14	0.14	0.15	0.14	0.15	0.17	0.17
SE	1.13	1.14	1.14	1.15	1.15	1.27	1.24	1.3	1.23	1.3	1.67	1.73
SI	0.97	0.96	1	0.99	0.94	0.98	0.99	1.04	1.12	1.1	1.13	1.11
SK	0.12	0.14	0.13	0.15	0.16	0.16	0.2	0.23	0.26	0.29	0.3	0.34

## Sheet: Foglio 3 - R&D-3
COUNTRY	2012	2013	2014	2015	2016	2017	2018	2019	2020	2021	2022	2023
AT	0.06	0.06	0.06	0.06	0.06	0.12	0.12	0.12	0.12	0.12	0.12	0.13
BE	0.09	0.12	0.12	0.13	0.13	0.13	0.14	0.15	0.15	0.17	0.17	0.18
BG	0.28	0.28	0.27	0.26	0.25	0.25	0.24	0.25	0.25	0.26	0.26	0.28
CY	0.06	0.06	0.05	0.05	0.06	0.06	0.06	0.06	0.06	0.05	0.04	0.04
CZ	0.23	0.23	0.24	0.24	0.25	0.25	0.26	0.27	0.28	0.28	0.28	0.28
DE	0.24	0.24	0.24	0.25	0.25	0.25	0.26	0.26	0.27	0.28	0.29	0.24
DK	0.05	0.06	0.06	0.06	0.06	0.06	0.08	0.08	0.07	0.08	0.07	0.08
EE	0.12	0.12	0.13	0.12	0.12	0.12	0.13	0.1	0.11	0.11	0.11	0.11
EL	0.2	0.21	0.24	0.23	0.29	0.25	0.26	0.29	0.3	0.32	0.34	0.35
ES	0.19	0.18	0.17	0.17	0.17	0.18	0.18	0.18	0.18	0.19	0.19	0.19
FI	0.26	0.24	0.24	0.23	0.17	0.16	0.16	0.16	0.16	0.17	0.17	0.17
FR	0.17	0.17	0.17	0.17	0.17	0.17	0.17	0.17	0.17	0.17	0.17	0.17
HR	0.2	0.19	0.19	0.18	0.17	0.17	0.17	0.18	0.18	0.2	0.19	0.18
HU	0.2	0.17	0.18	0.16	0.18	0.16	0.15	0.23	0.21	0.21	0.21	0.19
IE	0.05	0.04	0.04	0.04	0.04	0.04	0.05	0.05	0.05	0.05	0.05	0.05
IT	0.15	0.15	0.16	0.16	0.16	0.15	0.15	0.16	0.16	0.17	0.17	0.17
LT	0.15	0.15	0.16	0.15	0.15	0.17	0.17	0.17	0.16	0.16	0.16	0.16
LU	0.5	0.48	0.48	0.46	0.41	0.39	0.39	0.4	0.4	0.42	0.38	0.39
LV	0.12	0.12	0.12	0.12	0.12	0.11	0.1	0.11	0.11	0.12	0.13	0.11
MT	0.02	0.02	0.02	0.02	0.02	0.02	0.01	0.01	0.01	0.01	0.03	0.04
NL	0.13	0.15	0.09	0.09	0.09	0.09	0.09	0.1	0.1	0.1	0.1	0.1
PL	0.13	0.13	0.13	0.13	0.13	0.02	0.03	0.03	0.02	0.03	0.03	0.03
PT	0.07	0.04	0.04	0.04	0.04	0.04	0.04	0.05	0.05	0.05	0.06	0.05
RO	0.14	0.14	0.16	0.15	0.15	0.16	0.15	0.15	0.15	0.15	0.15	0.15
SE	0.07	0.07	0.07	0.07	0.08	0.08	0.1	0.09	0.1	0.1	0.11	0.11
SI	0.27	0.26	0.26	0.25	0.25	0.26	0.23	0.25	0.26	0.27	0.28	0.29
SK	0.15	0.15	0.13	0.15	0.16	0.16	0.15	0.15	0.15	0.15	0.16	0.16

## Sheet: Foglio 4 - R&D-4
COUNTRY	2012	2013	2014	2015	2016	2017	2018	2019	2020	2021	2022	2023
AT	0.38	0.39	0.39	0.41	0.41	0.39	0.4	0.42	0.42	0.43	0.46	0.48
BE	0.47	0.47	0.47	0.48	0.53	0.51	0.51	0.51	0.51	0.52	0.55	0.56
BG	0.16	0.13	0.14	0.15	0.14	0.18	0.13	0.14	0.13	0.13	0.12	0.14
CY	0.15	0.14	0.15	0.14	0.14	0.14	0.16	0.17	0.19	0.19	0.19	0.19
CZ	0.29	0.32	0.31	0.32	0.32	0.29	0.3	0.35	0.37	0.38	0.4	0.41
DE	0.31	0.32	0.32	0.33	0.33	0.34	0.35	0.35	0.35	0.37	0.38	0.38
DK	0.67	0.72	0.76	0.75	0.76	0.77	0.76	0.76	0.76	0.76	0.78	0.87
EE	0.41	0.45	0.43	0.47	0.47	0.45	0.45	0.49	0.45	0.43	0.44	0.44
EL	0.43	0.43	0.49	0.51	0.58	0.43	0.47	0.5	0.54	0.63	0.63	0.7
ES	0.35	0.33	0.33	0.32	0.32	0.33	0.35	0.36	0.36	0.38	0.38	0.4
FI	0.61	0.62	0.61	0.62	0.6	0.59	0.61	0.62	0.64	0.65	0.63	0.67
FR	0.37	0.37	0.37	0.38	0.4	0.41	0.41	0.41	0.41	0.45	0.45	0.45
HR	0.24	0.24	0.25	0.22	0.25	0.3	0.3	0.3	0.34	0.35	0.36	0.33
HU	0.19	0.18	0.18	0.18	0.17	0.16	0.18	0.28	0.3	0.31	0.3	0.32
IE	0.3	0.6	0.64	0.68	0.57	0.67	0.58	0.47	0.51	0.57	0.57	0.61
IT	0.31	0.31	0.31	0.3	0.31	0.32	0.32	0.32	0.34	0.34	0.36	0.37
LT	0.47	0.45	0.45	0.43	0.4	0.41	0.38	0.38	0.41	0.46	0.49	0.48
LU	0.27	0.29	0.34	0.38	0.39	0.4	0.41	0.41	0.44	0.46	0.5	0.51
LV	0.34	0.35	0.33	0.33	0.34	0.33	0.36	0.38	0.4	0.44	0.46	0.43
MT	0.18	0.2	0.22	0.23	0.22	0.21	0.21	0.21	0.22	0.22	0.24	0.24
NL	0.36	0.36	0.36	0.37	0.37	0.37	0.38	0.38	0.39	0.41	0.43	0.42
PL	0.27	0.26	0.25	0.26	0.27	0.31	0.39	0.42	0.43	0.43	0.43	0.43
PT	0.49	0.5	0.57	0.55	0.55	0.58	0.61	0.64	0.64	0.65	0.63	0.64
RO	0.11	0.11	0.12	0.11	0.11	0.11	0.1	0.1	0.09	0.11	0.1	0.11
SE	0.41	0.45	0.43	0.45	0.43	0.43	0.39	0.37	0.42	0.41	0.39	0.4
SI	0.3	0.3	0.29	0.27	0.26	0.24	0.24	0.26	0.29	0.29	0.31	0.31
SK	0.39	0.37	0.36	0.33	0.32	0.31	0.32	0.34	0.36	0.37	0.36	0.36

## Sheet: Foglio 5 - R&D-5
COUNTRY	2012	2013	2014	2015	2016	2017	2018	2019	2020	2021	2022	2023
AT	25180	25752.4	27360.6	27872.3	29615	29947.8	31597.9	33868.1	32849	36014.9	37998	40582
BE	23464	23759.2	27383.5	28473.8	27310.7	29358.2	31288.4	33885.1	34739.8	47062.1	49588	52008
BG	2095	2760	3559	5502	6109	6547	8020	8493	8227	8078	9069	8056
CY	174.3	179.8	194.2	176.3	227.1	270.4	406.8	504.7	534.4	534.8	527	540
CZ	15057.5	16367	17892.1	19161.1	19184.6	20206.1	21149.6	21706.6	22526.5	25611	26485.7	26594.2
DE	199623	198585	198076	230823	235758	252759	261634	276964	272171	277043	298163	307800
DK	24369.3	23364	23975	25011	26770	26095	25666	26132	25912	25288	31029	31378
EE	1421	1383	1268	1152	1318	1585	1652.2	1950.1	2107.5	2319	2924	3004
EL	4351.1	4197.4	4938.3	5034.6	5608.1	9659.5	10041.4	10286.4	11672.4	13184.2	15345	17020.4
ES	44920.3	44713.8	44688.6	45151	47222.3	49571	54359.8	54888.2	55299.1	60374	64912	71235
FI	23269.4	22253.1	21368.9	21296.3	20256.6	20544.1	21327.7	22864.6	24648.7	27018	27077	27805
FR	156392	161882	161769	166814	170572	180642	189012	195503	198271	205942	211776	211776
HR	1163.6	1057.6	923.3	1065.1	1775.7	1668	1809.5	2187.5	2244.7	2508.9	3098.7	2485.9
HU	13231	14317	15577	15026	15247	17527	21467	22801	24648	26261	27659	27748
IE	9756	10793	11162.1	11296	11185.4	12569	12192	12938	13324	12333	12359	13302
IT	41066.5	43116.3	44322.4	50499.5	56197.4	62477.7	73335.1	78111.4	73694.4	72353	76017	73122
LT	1317	1763	2434	1888	1956	2554	2832	3147	2930	3419	3875.7	3249.6
LU	926.6	1001.2	1028.8	1047.9	1193.9	1275.4	1134.4	1282.2	1104.5	1033.4	1214.1	1118.5
LV	594	570	776	604	582	647	684	758	846	1166	1259	1306
MT	558.5	494.5	428	475.5	549.5	555	509	491	521.5	531	641	595
NL	43664.9	56021	56376	55608	59700	62672	66601	67824	70569	73162	79618	82543
PL	15088.4	20605.7	24960.3	28745.6	40837.6	53946.6	56726.8	57913.1	63339.4	72091.7	78847.5	80464
PT	11931.1	10024.8	11203.2	11784.6	13425.9	15407.2	16746.1	19220.2	21978.9	24788.5	26536.7	28362.8
RO	4956	5333	5244	4234	4857	4467	4643	4606	4989	6335	6013	7144
SE	30497	43141	44433	45067	47127	51843	54720	55498	57538	77599	80280	83679
SI	4618	4664	4637	4191	4489	5757	6270.1	6382.5	6663.7	6627.3	6567	6689
SK	2482.3	2436.1	2645	2789.4	2846.3	3332.7	3917.9	4215.6	4242.7	4759.1	5635.4	6440.1

## Sheet: Foglio 6 - R&D-6
COUNTRY	2012	2013	2014	2015	2016	2017	2018	2019	2020	2021	2022	2023
AT	1554.6	1566.8	1654.3	1682.1	3624.4	3665.1	3867	3817	3848.2	3817.3	4027	4301
BE	3591.4	3657.1	4061.9	4041.4	4290	4485.7	5283.1	5490.1	6176.3	6404.3	7001	7162
BG	5339	5305	5038	4749	4695	4626	4530	4718	4792	4726	4827	4823
CY	92.1	86.3	83.4	85.2	79.5	86.7	87	96.9	99.4	91.4	92.3	90
CZ	6453.4	6725.1	6978.9	7392.9	7499.7	7907.7	7879	7968.2	8169.1	8326.5	8245.3	8095.6
DE	55597	56754.9	52854.1	54011.3	53970.7	54715.1	57183	59221.4	60988	63701	52207	53300
DK	1208	1253.7	1384	1426	1392	1635	1587	1577	1586	1646	1743	1777
EE	546	553	533.4	514	505	549	489.1	523.5	541.7	537	599	547
EL	4510	5778	5844	7255.5	6262.8	7184.2	7767.8	8150.8	8384.6	8823.8	9265.7	9837.3
ES	21849.8	20672.7	20180.2	19961.8	20663.3	20844.3	21421.9	22146.6	22526.8	23418	23742	25338
FI	4432.1	4481.6	4088.9	3550.3	3209	3317.6	3236.2	3260	3337.8	3425	3515	3710
FR	27413	28227	28275.8	28445	28890.1	28820.8	29206.7	29276.1	29501	30391	30980	31753
HR	1964.9	1944.9	1857.4	1755.6	1722.8	1798.1	1874.4	1873.8	2091.6	2100.6	2115.8	2194.6
HU	4674	4782	4776	4680	4965	4867	6592	6495	6848	6717	6302	6006
IE	495	437	461	494	503.8	580	652	635	641	698	857	839
IT	20499.2	21312.9	21044.6	21591.9	21710.8	22117.5	22693.7	23276.3	23429.3	24508	25710	27380
LT	1372	1395	1400	1449	1576.6	1612.6	1584.3	1536	1543	1691	1699.7	1865.1
LU	732.4	733.3	707.7	616.7	601.2	612.3	643.7	661.5	709.4	709.8	754.8	795.2
LV	703	707	681	691	626	571	572	566	619	646	584	543
MT	27	17	17.7	20	16.3	14.7	16	10.3	23	65	93	93
NL	8580.7	5560	5413	5538	5668	5563	5845	6083	6285	6205	5841	5767
PL	13582.6	13571.1	13846.9	13617.8	2368.9	3392.3	3110.1	2219.8	3177.8	3546.8	3283.5	3246.1
PT	1682.2	1386.4	1447.5	1351.2	1340	1477.4	1558	1599.8	1651.5	1801	1788.2	1820.5
RO	6372	6583	6409	6659	6755	6526	6597	6801	6781	6508	6622	6804
SE	2002	2386	2304	3322	3362	3788	3700	3914	3980	4175.4	4394	4513
SI	1850	1825	1744	1629	1667	1502	1660.7	1777.9	1806.3	1894.9	2129	2246
SK	2966.7	2634.8	3122.9	3084.1	3086.6	3078.1	3088.4	3090	3130	3196.7	3265	3282

## Sheet: Foglio 7 - R&D-7
COUNTRY	2012	2013	2014	2015	2016	2017	2018	2019	2020	2021	2022	2023
AT	12704.2	12845.7	13461.7	13657.7	13363	13513.1	14257.8	14668.5	14750.1	16229.5	17123	18288
BE	18360.5	18750.3	19157.3	20361.7	19601.4	19704.6	19933.9	20272.5	20953.5	22175.5	23079	23474
BG	3754	4045	4498	3862	5158	3826	3886	3624	3557	3322	3520	3357
CY	526.6	549.2	537.1	528.6	526.6	601.2	647.9	715.9	741.8	768.2	774.2	790
CZ	11498.4	10995.1	10964.9	11356.9	10511.3	10875.1	12001.2	12663.1	13331.5	13963.6	14442.1	13798.4
DE	97199.1	99123.5	100992	103148	109877	112143	114868	114512	117638	120901	123388	125100
DK	14305	15056.9	15854	16193	16223	16046	16496	16747	16839	17877	20097	20489
EE	2534	2398	2443	2431	2426	2452	2717.6	2442.3	2363.6	2417	2596	2897
EL	15723.4	18956.7	18800.9	22148.9	17241.4	17853	18588	20346.7	22641.3	23082.5	26654.8	27566.4
ES	59775.4	57640.8	57156.4	57106.5	58412.6	62541.9	64007.3	66630.4	67211.8	69984	72568	77974
FI	12367.5	12056	12381.4	12239.8	11986.7	12731.1	12824.1	13410.7	13257.3	12672	13794	14555
FR	71890	72749	73393.1	80491	81565.2	82395.7	82632.7	83771.9	88131	91582	93549	95861
HR	3559	3526.4	3336.6	3546.6	4289.4	4349.1	4301.4	4758.8	4776.2	4862.6	4647.8	5086.2
HU	5932	5939	5860	5610	5592	6032	9547	9999	10603	10346	11804	10470
IE	12117	12477	12836	10437	12626.7	11295	9698	10760	11821	13051	14860	13597
IT	45223	47526.4	48198	48841.3	50816.2	51362.1	51988.7	54500.9	54955.9	57204	59982	64672
LT	5334	5399	5241	4830	4992.7	4574.5	4521.4	4946.8	5709.9	5926.5	6023.5	5377.4
LU	651.4	769	906.1	945.1	971.9	1047.8	1085.1	1181.9	1267.8	1392.7	1460.4	1538.5
LV	2607	2348	2291	2318	1944	2264	2200	2308	2607	2725	2418	2271
MT	252	292	342.3	324.3	330.3	363.7	381	437.7	466.7	530	546	581
NL	20989.5	21216	21921	22342	22244	22788	23029	23806	25222	26732	26955	26955
PL	38151.6	37166.8	39695.2	40125.5	44414.4	56396.8	57048.5	59947.3	57531.7	59457.6	58556	58321.4
PT	23824.8	25760.1	24977.6	25043.2	26105.7	27562.4	28830.8	28812.4	28739.8	28846.4	29766.4	31124.8
RO	6591	6578	6378	6480	6314	6413	5832	5773	6375	6078	6317	6475
SE	16561	18401	19616	18215	19726	17501	16676	19217	18571	18283.6	19109	21148
SI	2398	2201	2180	2069	1951	2020	2104.1	2276.9	2274.4	2431.6	2521	2831
SK	9782.4	9625.4	8959	8508.1	8154.1	8745.1	9279	9663.9	9894.5	9554.9	9484.7	9602.7

## Sheet: Foglio 8 - HTI-1
COUNTRY	2012	2013	2014	2015	2016	2017	2018	2019	2020	2021	2022	2023
AT	5.8	5.8	5.9	6.2	6	5.9	6.3	6.2	6.1	6.05	6.4	6.4
BE	5	4.7	4.8	4.6	4.5	4.2	4.8	4.6	4.4	4.04	4.2	4.2
BG	3.6	3.9	3.7	3.9	4	3.8	4	4.02	4.3	4.05	4.5	4.6
CY	0.7	1	0.9	0.8	0.8	0.8	0.9	0.7	0.9	1.01	1	0.9
CZ	10.6	10.5	11.2	11.2	11.5	11.4	11.3	11.5	11.5	11.03	11	10.7
DE	9.7	9.6	9.7	9.9	9.8	9.8	9.9	9.9	10.01	10.01	9.4	9.5
DK	5.1	5.1	5.1	5.2	5.01	5	4.9	4.6	4.9	5	5	5.3
EE	4.2	4.1	3.5	3.6	4	3.7	4.1	4.2	4.3	4.03	4.2	4.1
EL	1.3	1.2	1.2	1.3	1.4	1.3	1.4	1.6	1.7	1.06	1.7	1.6
ES	3.8	3.9	3.9	4	3.9	4.1	4.1	4	4	4	4	4
FI	5.3	5.1	5	4.7	4.8	4.9	4.8	4.7	5	4.07	4.6	5
FR	4.6	4.5	4.4	4.4	4.4	4.5	4.2	4.2	4.1	3.08	3.8	3.09
HR	3.9	3.6	3.3	3.2	3.4	3.7	3.4	3.5	3.6	3.07	3.6	3.4
HU	8.4	8.5	8.9	9.1	9.5	9.8	9.09	9.7	9.7	9.02	9.1	8.9
IE	5	5.2	5	5.3	5.5	4.5	3.7	3.6	4.2	4.06	4.2	4.2
IT	5.9	5.9	6	6.1	6.1	6	6.01	6.3	6.4	6.04	6.2	6.2
LT	1.8	1.8	1.9	2.1	2.1	2.2	2.2	2.4	2.6	2.08	2.8	2.7
LU	0.9	0.9	1.3	0.08	0.8	0.6	0.6	0.8	0.7	0.05	0.6	0.666364
LV	1.5	1.8	1.6	1.6	1.8	1.7	1.6	1.7	2.2	2	2.1	1.9
MT	3.8	3.9	4	3.4	3.7	3.6	3.1	3.4	3.3	2.08	2.5	2.8
NL	2.6	2.07	2.7	2.8	2.9	2.8	2.8	2.8	2.8	2.09	2.9	2.9
PL	4.9	5	5.2	5.3	5.7	5.9	5.9	5.9	5.5	5.02	5.2	5.3
PT	2.7	2.7	3	3.1	3.1	3.3	3.5	3.3	3.2	3.05	3.8	3.8
RO	4.5	4.8	5.3	5.6	5.8	5.9	6.4	6.5	6.3	6.08	6.8	7
SE	4.5	4.4	4.3	4.4	4.4	4.3	4.04	4.2	4.2	4.04	4.5	4.7
SI	7.8	8.3	8.6	9.4	9.6	9.8	10.2	10.3	10.4	8.08	8.8	8.6
SK	10.2	9.8	9.4	10.6	10.8	11.2	11.3	10.9	11.2	11.09	11.3	10.3

## Sheet: Foglio 9 - HTI-2
COUNTRY	2012	2013	2014	2015	2016	2017	2018	2019	2020	2021	2022	2023
AT	36.7	37.6	37.9	38.3	38	38.9	38.6	38.8	39.4	40.2	39.8	40.6
BE	47.6	46.7	47.5	47.6	48.2	48.8	48.2	47.9	50	51.4	50.3	50.1
BG	29.9	30.4	30.7	31.2	31	30.1	30.7	30.8	31.7	32.1	31.7	32.3
CY	36.1	38.3	39.9	38.6	38.9	38.9	39.7	39	40.3	42.2	42.2	43.1
CZ	32	32.6	32.6	32	32.9	33.3	33.3	33.5	34.5	35.9	35.6	36.3
DE	40.5	39.6	39.7	40	40.4	40.4	40.7	41.1	42.5	42.2	42.5	43.3
DK	49.7	49.9	50	49	49.1	48.4	48.5	48.7	49.2	49.4	49.1	49.8
EE	35	35.5	36.1	34.8	34.9	34.9	35.7	36.7	37.2	38.4	38.5	39.7
EL	36.3	36.7	36.2	35.9	36.4	36.2	36.4	36.6	38.3	39.1	38.2	37.9
ES	36.1	35.9	36.2	35.9	35.9	35.9	35.8	36.1	37.4	38	38.1	38.1
FI	44.3	44.4	45.1	45.4	45	45.8	45.8	46.2	47.5	45.7	45.9	46.6
FR	44.5	44.7	45.7	46.3	46.1	46.1	46.2	46.7	47.7	46.6	46.4	47.5
HR	31.3	33.5	33.8	33.7	34.3	34.8	35.6	36.5	36.4	34.9	35.5	37.2
HU	35.1	36.1	35.7	35.9	36.1	35.1	35	34.9	35.7	37	36.6	36.3
IE	45.6	45.4	45.6	45	44.6	44.4	44.3	45	47	48.6	47.9	48.6
IT	33.9	34.2	34.5	34.5	34.6	34.7	34.8	35	35.3	35.4	34.9	35.6
LT	33.6	33.1	32.8	33.8	34.5	34.3	34.6	35.1	36.8	37.1	38.1	38.5
LU	57	57.2	58.3	52.1	51.5	48.5	52.4	55.4	56.4	57.4	58.6	58.1
LV	36.5	36.1	35.7	36	36.2	37.3	36	36.5	37.1	38	38	38.3
MT	45.1	44.1	44.4	46.3	45.9	46.4	48.4	47	47.9	49.9	50.1	49.5
NL	45.3	46.7	46.6	46.3	46	45	45.8	46.1	46.7	52.1	53.1	53
PL	30.6	31.2	31.4	31.2	30.9	31.3	31.7	32.1	32.5	33.5	33.8	35.4
PT	32.7	33.5	34.9	36	35.9	35.5	36.7	36.8	37.4	40.3	39.4	38.7
RO	20.4	20.1	20	21.8	22	22.3	22.1	22.5	23	25.2	25.7	24.4
SE	51.5	51.7	52.5	52.8	53.2	53.5	53.8	54	54.6	55.6	56.9	57.1
SI	35.2	34.4	34.7	35.1	35.6	35.6	35.2	35.7	37.6	41.8	40.8	37.2
SK	31.9	32.8	34	33.8	33.6	34.4	34.5	35.1	35.5	36.3	36.8	36.3

## Sheet: Foglio 10 - HTI-3
COUNTRY	2012	2013	2014	2015	2016	2017	2018	2019	2020	2021	2022	2023
AT	11.14	12.72	14.18	14.35	14.16	13.88	14.78	13.83	13.88	14.83	13.97	13.33
BE	7.71	8.56	8.71	9.7	10.27	10	9.76	10.21	11.95	13.83	17.08	15.05
BG	3.74	3.82	3.97	3.94	4.42	5.14	5.37	6.02	6.32	6.8	6.41	5.48
CY	14.83	11.73	18.12	5.21	10.9	6.85	10.15	9.7	4.6	4.99	5.33	5.02
CZ	16.43	16.09	15.08	15.3	15.55	15.05	16.06	17.85	18.95	20.64	18.38	19.19
DE	13.52	14.23	14.27	14.27	14.88	15.21	15.1	15.24	15.73	15.36	15.08	14.52
DK	9.26	9.35	9.3	9.94	10.82	10.68	9.68	9.47	9.82	11.45	12.04	11.44
EE	14.83	14.13	14.94	16.28	15.52	15.6	12.01	11.55	11.08	13.54	12.81	10.79
EL	4.04	2.86	2.47	3.69	4.39	4.98	4.3	4.5	4.78	5.84	4.87	4.97
ES	4.81	4.98	5.44	5.16	5.46	5.85	5.74	5.5	5.84	6.05	7.13	8.46
FI	7.98	7.32	6.18	6.67	7.02	6.84	6.59	6.08	6.3	6.78	6.79	6.27
FR	18.72	20.02	20.43	20.8	21.69	21.68	20.57	20.46	21.45	18.5	17.26	17.17
HR	5.83	7.18	7.87	6.57	7.08	9.67	9.2	8.04	8.11	9.27	7.77	6.85
HU	20.85	17.27	16.28	14.48	15.32	15.9	15.95	15.52	16.26	16.82	14.94	14.77
IE	21.23	21.69	20.89	20.87	24.44	28.7	34.49	34.87	38.57	42.49	43.5	42.46
IT	6.45	6.36	6.64	6.71	6.96	7.13	7.56	7.68	7.92	8.31	7.77	8
LT	5.65	5.79	5.85	6.55	7.56	7.84	8.08	7.96	8.21	8.59	8.05	7.79
LU	25.77	26.7	21.9	19.61	19.85	15.34	6.96	7.11	14.6	4.94	5.71	5.5
LV	6.71	6.43	8.05	9.53	10.84	10.03	10.47	12.03	9.94	11.68	9.72	8.7
MT	30.09	29.62	28.47	28.68	24.13	18.27	22.53	24.05	23.72	29.81	24.9	31.1
NL	17.33	18.78	17.71	18.63	20.35	21	21.61	21.19	20.95	23.19	21.71	19.35
PL	5.14	5.96	6.66	7.92	8.46	8.5	8.42	8.34	8.68	8.97	8.77	9.14
PT	3.07	3.3	3.4	3.62	3.81	4.44	4.54	3.98	5.38	5.5	4.74	5.18
RO	8.82	6.3	5.58	6.43	7.33	8.28	7.93	8.39	9.12	9.91	9.02	8.89
SE	13.82	12.85	13.05	12.91	13.53	13.38	11.88	11.28	11.91	12.85	11.43	11.96
SI	5.31	5.21	5.48	5.35	5.87	5.71	5.57	5.79	6.5	7.6	7.08	6.7
SK	6.62	8.22	9.65	9.91	10.02	9.75	10.68	9.72	9.08	9.18	8.17	7.44

[truncated: 1 more sheets: Foglio 11 - HRST]
