# Supplementary material for: Combining multifaceted aspects of technology innovations through fuzzy clustering of multilayer networks
Source: PLoS One. 2025 Oct 14;20(10):e0334138. doi: 10.1371/journal.pone.0334138 (PMC12520371; doi:10.1371/journal.pone.0334138)
Supplement: S1 File — (ZIP) [file pone.0334138.s001.zip › Nuova cartella/replication_code.R]

library(igraph)
library(reader)
library(tidygraph)
library(tidyr)
library(tidyverse)
library(readxl)
library(dplyr)
library(stats)
library(cluster)
library(kableExtra)
library(xtable)
library(fclust)
library(cowplot)
library(RColorBrewer)
library(DirectedClustering)
library(reshape2)
library(ggraph)
library(ggplot2)


# Importa from excel
sheets_list <- lapply(1:11, function(sheet) {
  read_excel("Nuovo_Dataset_GRRS_1.xlsx", sheet = sheet, col_names = TRUE)
})

# Select varibles of interest and relative period
sheets_list <- sheets_list[c(1, 10, 11)]

sheets_list <- lapply(sheets_list, function(sheet) {
  sheet[, c(1, 8:13)]  
})

names(sheets_list) <- c("R&D", "HTE", "HRST")

########

# compiute correlation and descriptive statistics
cor_data <- data.frame(
  RD = colMeans(sheets_list[["R&D"]][,2:7], na.rm = TRUE),
  HTE = colMeans(sheets_list[["HTE"]][,2:7], na.rm = TRUE),
  HRST = colMeans(sheets_list[["HRST"]][,2:7], na.rm = TRUE)
)

cor_matrix <- cor(cor_data, use = "complete.obs", method = "pearson")


stats_list <- lapply(sheets_list, function(df) {
  summary(df[-1])  
})

stats_list

#######
# compiute distance matrices

calculate_distance_matrices <- function(data) {
  nation_names <- data[[1]]
    distance_matrices <- lapply(2:7, function(col) {
    score_column <- data[[col]]
    max_score <- max(score_column, na.rm = TRUE)  
    min_score <- min(score_column, na.rm = TRUE)  
    max_distance <- max_score - min_score
    normalized_scores <- (score_column - min_score) / max_distance
    dist_matrix <- dist(normalized_scores, method = "euclidean")
    dist_matrix <- as.matrix(dist_matrix)
    rownames(dist_matrix) <- nation_names
    colnames(dist_matrix) <- nation_names
    
    return(dist_matrix)
  })
  
  return(distance_matrices)
}

distance_matrices_list <- lapply(sheets_list, calculate_distance_matrices)


for (i in seq_along(distance_matrices_list)) {
  names(distance_matrices_list[[i]]) <- c("2018", "2019", "2020","2021","2022","2023")
}

######
# transform distance matrix in weighted matrices (w_ij)

transform_to_weights <- function(dist_matrices) {
  weight_matrices <- lapply(dist_matrices, function(dist_matrix) {
    weight_matrix <- (2 / (dist_matrix + 1)) - 1
    diag(weight_matrix) <- 0
    return(weight_matrix)
  })
  return(weight_matrices)
}

weights_list <- lapply(distance_matrices_list, transform_to_weights)

#################

# transform matrices to network and compiute centrality measures 

transform_to_networks <- function(weights_list) {
  network_list <- lapply(weights_list, function(weight_matrices) {
    graphs <- lapply(weight_matrices, function(weight_matrix) {
      graph <- graph_from_adjacency_matrix(weight_matrix, mode = "undirected", weighted = TRUE, diag = FALSE)
      return(graph)
    })
    return(graphs)
  })
  
  return(network_list)
}

networks_list <- transform_to_networks(weights_list)


calculate_metrics <- function(network) {
  strength_degree <- mean(strength(network))         
  closeness_centrality <- mean(closeness(network))   
  
  return(list(
    Strength = strength_degree,
    Closeness = closeness_centrality
  ))
}

calculate_metrics_1 <- function(ClustF) {
  global_clustering <- ClustF(ClustF, type = "undirected")
  result <- global_clustering$GlobalCC
  names(result) <- "Clust.Coeff"  
  return(result)
}

metrics_list <- lapply(networks_list, function(group) {
  lapply(group, calculate_metrics)
})

metrics_list_1 <- lapply(weights_list, function(group) {
  lapply(group, calculate_metrics_1)
})


combined_list <- Map(function(metrics1, metrics2) {
  mapply(function(x, y) c(x, y), metrics1, metrics2, SIMPLIFY = FALSE)
}, metrics_list, metrics_list_1)

################################

#### SILHOUETTE FUNCTION #######
###############################

fuzzy_silh <- function(data, max_clusters = 5, m = 2) {
  data <- as.matrix(data)
  silhouette_scores <- numeric()
  
  for (k in 2:max_clusters) {
    # Carry out clustering Fuzzy K-Means
    fcm_result <- FKM(data, k, m)
    silhouette_scores[(k - 1)] <- fclust::SIL.F(fcm_result$Xca, fcm_result$U)
  }
  
  names(silhouette_scores) <- 2:max_clusters
  return(silhouette_scores)
}

set.seed(5245)
max_clusters <- 5
m <- 2  

number_of_clusters <- list()

number_of_clusters <- lapply(names(distance_matrices_list), 
                             function(variable_name) {
                               
                               variable_matrices <- sheets_list[[variable_name]]
                               
                               nclust <- numeric(6)
                               
                               for (i in 2:7) {
                                 model <- fuzzy_silh(cbind(1,variable_matrices[,i]), max_clusters = max_clusters, m = m)
                                 nclust[i-1] <- which.max(model)+1
                               }
                               
                               names(nclust) <- paste0("Year_", 1:6)
                               return(nclust)
                             })
names(number_of_clusters) <- names(distance_matrices_list)  

optimal_clusters <- number_of_clusters

optimal_clusters_df <- do.call(rbind, lapply(names(number_of_clusters), function(variable) {
  data.frame(
    Variable = variable,
    Year = as.numeric(gsub("Year_", "", names(number_of_clusters[[variable]]))),
    Best_k = unlist(number_of_clusters[[variable]])
  )
}))

##############################
####### Plot the optnial number of clusters ####
#######################################
manual_colors <- c("R&D" = "#8DD3C7", "HTE" = "#BC80BD", "HRST" = "#FB8072")


plot_list <- lapply(names(optimal_clusters), function(variable) {
  
  data_variable <- data.frame(
    Year = as.character(2018:2023),
    Best_k = unlist(optimal_clusters[[variable]]),
    Variable = rep(variable, length(optimal_clusters[[variable]]))
  )
  
ggplot(data_variable, aes(x = Year, y = Best_k)) +
    geom_line(aes(color = Variable, group = Variable), size = 1) +
    geom_point(size = 2) +
    scale_x_discrete(breaks = 2018:2023) +
    scale_y_continuous(breaks = 1:5, limits = c(2, 5)) +
    scale_color_manual(values = manual_colors) +
    labs(title = paste("Optimal Cluster:", variable),
         x = "Year", y = "Number of Cluster") +
    theme_minimal() +
    theme(
      text = element_text(size = 12),
      legend.position = "none",
      axis.text.x = element_text(angle = 45, hjust = 1)
    )
})

combined_plot <- plot_grid(plotlist = plot_list, ncol = 1)  # Puoi cambiare ncol per il layout desiderato

combined_plot


tiff("combined_plot.tiff", 
     width = 6,       # larghezza in pollici
     height = 8,      # altezza in pollici
     units = "in", 
     res = 300)       # risoluzione in dpi (puoi mettere anche 600 se vuoi)

print(combined_plot)  # stampa il plot nel dispositivo TIFF
dev.off()       

#############################################
####### MATRIx of MEMBERSHIP ##############
#############################################
country_names <- t(sheets_list[[1]][, 1])

number_of_clusters

Umatrices <- list()

for (i in 1:3) {
  
  Umatrices[[i]] <- list()
  
  for (t in 1:6) {
    cluster <- FKM(cbind(1,sheets_list[[i]][,t+1]), k=number_of_clusters[[i]][t], m=m)
    # Ottieni la matrice di membership
    membership_matrix <- cluster$U
    
    # Assegna i nomi dei paesi alle righe (qui sostituiamo "Obj 1", "Obj 2" con i nomi dei paesi)
    rownames(membership_matrix) <- country_names
    
    # Salva la matrice con i nomi nel risultato
    Umatrices[[i]][[t]] <- membership_matrix
    
  }
  
}

names(Umatrices) <- names(number_of_clusters)
for (i in seq_along(Umatrices)) {
  names(Umatrices[[i]]) <- c("2018", "2019", "2020","2021","2022","2023")
}

######################################################################

######################################################################
####### Now we compiute d_k(i,j) in each K LAYER ###
#######################################################################

dkij_k <- list()

for (k in 1:3) {
  dkij_k[[k]] <- list()
  
  for (t in 1:6) {
    dkij_k[[k]][[t]] <- matrix(NA, nrow = 27, ncol = 27)
    
    for (i in 1:27) {
      for (j in 1:27) {
        dkij_k[[k]][[t]][i, j] <- (1 / 2)*sum((Umatrices[[k]][[t]][i, ] - Umatrices[[k]][[t]][j, ])^2)
      }
    }
    rownames(dkij_k[[k]][[t]]) <- country_names  
    colnames(dkij_k[[k]][[t]]) <- country_names 
  }
  
  names(dkij_k[[k]]) <- c("2018", "2019", "2020", "2021", "2022", "2023")
}

names(dkij_k) <- names(number_of_clusters)


################################################################

####### Now we compiute the ITER-LAYER distance between  i E j ##########
#################################################################

compute_inter_layer_distance <- function(d_k, d_h, alpha) {
  abs_diff <- abs(d_k - d_h)
  max_diff <- max(d_k, d_h)

  return(alpha * abs_diff + (1 - alpha) * max_diff)
}

inter_layer_distances <- list()


alpha <- 0.5  


for (h in 1:3) {  
  for (k in 1:3) {  
    if (h != k) {  
      layer_name_h <- names(sheets_list)[h]
      layer_name_k <- names(sheets_list)[k]
      
      pair_name <- paste(layer_name_h, "to", layer_name_k)
      inter_layer_distances[[pair_name]] <- list()
      for (i in 1:27) {  
        for (j in 1:27) {  
          
          d_k_ij <- dkij_k[[h]][[1]][i, j]  
          d_h_ij <- dkij_k[[k]][[1]][i, j]  
          
          perturbed_distance <- compute_inter_layer_distance(d_k_ij, d_h_ij, alpha)
          

          inter_layer_distances[[pair_name]][[paste("i", i, "j", j)]] <- perturbed_distance
        }
      }
    }
  }
}

###########################################################
# now we compiute E_hk(i,j) for each couple of layers in 2018 
#########################################################

layer_pairs <- c("R&D to HTE", "R&D to HRST", "HTE to HRST")

selected_distances <- inter_layer_distances[layer_pairs]


calcola_E_hk <- function(d_hk_values) {
  E_hk_values <- lapply(d_hk_values, function(d_hk) {
    (2 / (d_hk + 1)) - 1
  })
  
  return(E_hk_values)
}

distanze_E_hk <- lapply(selected_distances, calcola_E_hk)


print(distanze_E_hk)


weighted_contoguity_matrices <- list()

for (layer_name in names(distanze_E_hk)) {
  weighted_contoguity_matrices[[layer_name]] <- matrix(distanze_E_hk[[layer_name]], nrow = 27, ncol = 27)
  weighted_contoguity_matrices[[layer_name]] <- matrix(as.numeric(weighted_contoguity_matrices[[layer_name]]), nrow = 27, ncol = 27)
  weighted_contoguity_matrices[[layer_name]] <- round(weighted_contoguity_matrices[[layer_name]], 3)
  diag(weighted_contoguity_matrices[[layer_name]]) <- 0
  rownames(weighted_contoguity_matrices[[layer_name]]) <- country_names
  colnames(weighted_contoguity_matrices[[layer_name]]) <- country_names
}

# now we plot 2018 heat map 
heatmap_data_2018 <- list()

for (layer_name in names(weighted_contoguity_matrices)) {
  matrix_to_plot <- weighted_contoguity_matrices[[layer_name]]
  long_data <- melt(matrix_to_plot)
  colnames(long_data) <- c("Row", "Column", "Value")
  long_data$Layer <- layer_name
  heatmap_data_2018[[layer_name]] <- long_data
}

heatmap_data_2018_combined <- do.call(rbind, heatmap_data_2018)

p2018 <- ggplot(heatmap_data_2018_combined, aes(x = Column, y = Row, fill = Value)) +
  geom_tile(color = "white") +
  scale_fill_gradient(low = "blue", high = "red", name = "Weigth") + 
  labs(
    title = "Heatmap Layers 2018",
    x = "Country",
    y = "Country"
  ) +
  facet_wrap(~ Layer, ncol = 5) +  
  theme_minimal() +
  theme(
    axis.text.x = element_text(angle = 90, hjust = 1, size = 6),
    axis.text.y = element_text(size = 6),
    legend.title = element_text(size = 8),
    legend.text = element_text(size = 6),
    legend.key.size = unit(0.3, "cm")
  )


print(p2018)

tiff("heatmap_2018.tiff", 
     width = 7.5,       # larghezza in pollici
     height = 4.5,      # altezza in pollici
     units = "in", 
     res = 300)       # risoluzione in dpi (puoi mettere anche 600 se vuoi)

print(p2018)  # stampa il plot nel dispositivo TIFF
dev.off()       

#########
# 2019 ##
#########

inter_layer_distances <- list()

alpha <- 0.5  

for (h in 1:3) {  
  for (k in 1:3) {  
    if (h != k) {  
      layer_name_h <- names(sheets_list)[h]
      layer_name_k <- names(sheets_list)[k]
      
      pair_name <- paste(layer_name_h, "to", layer_name_k)
      inter_layer_distances[[pair_name]] <- list()
      for (i in 1:27) {  
        for (j in 1:27) {  
          
          d_k_ij <- dkij_k[[h]][[2]][i, j]  
          d_h_ij <- dkij_k[[k]][[2]][i, j]  
          
          perturbed_distance <- compute_inter_layer_distance(d_k_ij, d_h_ij, alpha)
          
          inter_layer_distances[[pair_name]][[paste("i", i, "j", j)]] <- perturbed_distance
        }
      }
    }
  }
}

layer_pairs <- c("R&D to HTE", "R&D to HRST", "HTE to HRST")

selected_distances <- inter_layer_distances[layer_pairs]

calcola_E_hk <- function(d_hk_values) {

  E_hk_values <- lapply(d_hk_values, function(d_hk) {
    (2 / (d_hk + 1)) - 1
  })
  
  return(E_hk_values)
}


distanze_E_hk <- lapply(selected_distances, calcola_E_hk)


print(distanze_E_hk)

weighted_contoguity_matrices <- list()


for (layer_name in names(distanze_E_hk)) {
  weighted_contoguity_matrices[[layer_name]] <- matrix(distanze_E_hk[[layer_name]], nrow = 27, ncol = 27)
  weighted_contoguity_matrices[[layer_name]] <- matrix(as.numeric(weighted_contoguity_matrices[[layer_name]]), nrow = 27, ncol = 27)
  weighted_contoguity_matrices[[layer_name]] <- round(weighted_contoguity_matrices[[layer_name]], 3)
  diag(weighted_contoguity_matrices[[layer_name]]) <- 0
  rownames(weighted_contoguity_matrices[[layer_name]]) <- country_names
  colnames(weighted_contoguity_matrices[[layer_name]]) <- country_names
}

heatmap_data_2019 <- list()

for (layer_name in names(weighted_contoguity_matrices)) {
  matrix_to_plot <- weighted_contoguity_matrices[[layer_name]]
  long_data <- melt(matrix_to_plot)
  colnames(long_data) <- c("Row", "Column", "Value")
  long_data$Layer <- layer_name
  heatmap_data_2019[[layer_name]] <- long_data
}


heatmap_data_2019_combined <- do.call(rbind, heatmap_data_2019)

p2019 <- ggplot(heatmap_data_2019_combined, aes(x = Column, y = Row, fill = Value)) +
  geom_tile(color = "white") +
  scale_fill_gradient(low = "blue", high = "red", name = "Weigth") + 
  labs(
    title = "Heatmap Layers 2019",
    x = "Country",
    y = "Country"
  ) +
  facet_wrap(~ Layer, ncol = 5) +  
  theme_minimal() +
  theme(
    axis.text.x = element_text(angle = 90, hjust = 1, size = 6),
    axis.text.y = element_text(size = 6),
    legend.title = element_text(size = 8),
    legend.text = element_text(size = 6),
    legend.key.size = unit(0.3, "cm")
  )


print(p2019)

tiff("heatmap_2019.tiff", 
     width = 7.5,       # larghezza in pollici
     height = 4.5,      # altezza in pollici
     units = "in", 
     res = 300)       # risoluzione in dpi (puoi mettere anche 600 se vuoi)

print(p2019)  # stampa il plot nel dispositivo TIFF
dev.off()       


#########
# 2020 ##
#########


inter_layer_distances <- list()


alpha <- 0.5  


for (h in 1:3) {  
  for (k in 1:3) { 
    if (h != k) {  
     
      layer_name_h <- names(sheets_list)[h]
      layer_name_k <- names(sheets_list)[k]
      
      
      pair_name <- paste(layer_name_h, "to", layer_name_k)
      inter_layer_distances[[pair_name]] <- list()
      for (i in 1:27) {  
        for (j in 1:27) { 
          d_k_ij <- dkij_k[[h]][[3]][i, j]  
          d_h_ij <- dkij_k[[k]][[3]][i, j]  

          perturbed_distance <- compute_inter_layer_distance(d_k_ij, d_h_ij, alpha)
        
          inter_layer_distances[[pair_name]][[paste("i", i, "j", j)]] <- perturbed_distance
        }
      }
    }
  }
}

layer_pairs <- c("R&D to HTE", "R&D to HRST", "HTE to HRST")

selected_distances <- inter_layer_distances[layer_pairs]

calcola_E_hk <- function(d_hk_values) {

  E_hk_values <- lapply(d_hk_values, function(d_hk) {
    (2 / (d_hk + 1)) - 1
  })
  
  return(E_hk_values)
}


distanze_E_hk <- lapply(selected_distances, calcola_E_hk)


print(distanze_E_hk)

weighted_contoguity_matrices <- list()


for (layer_name in names(distanze_E_hk)) {

  weighted_contoguity_matrices[[layer_name]] <- matrix(distanze_E_hk[[layer_name]], nrow = 27, ncol = 27)
  weighted_contoguity_matrices[[layer_name]] <- matrix(as.numeric(weighted_contoguity_matrices[[layer_name]]), nrow = 27, ncol = 27)
  weighted_contoguity_matrices[[layer_name]] <- round(weighted_contoguity_matrices[[layer_name]], 3)
  diag(weighted_contoguity_matrices[[layer_name]]) <- 0
  rownames(weighted_contoguity_matrices[[layer_name]]) <- country_names
  colnames(weighted_contoguity_matrices[[layer_name]]) <- country_names
}

heatmap_data_2020 <- list()

for (layer_name in names(weighted_contoguity_matrices)) {
  matrix_to_plot <- weighted_contoguity_matrices[[layer_name]]
  long_data <- melt(matrix_to_plot)
  colnames(long_data) <- c("Row", "Column", "Value")
  long_data$Layer <- layer_name
  heatmap_data_2020[[layer_name]] <- long_data
}

heatmap_data_2020_combined <- do.call(rbind, heatmap_data_2020)

p2020 <- ggplot(heatmap_data_2020_combined, aes(x = Column, y = Row, fill = Value)) +
  geom_tile(color = "white") +
  scale_fill_gradient(low = "blue", high = "red", name = "Weigth") + 
  labs(
    title = "Heatmap Layers 2020",
    x = "Country",
    y = "Country"
  ) +
  facet_wrap(~ Layer, ncol = 5) +  
  theme_minimal() +
  theme(
    axis.text.x = element_text(angle = 90, hjust = 1, size = 6),
    axis.text.y = element_text(size = 6),
    legend.title = element_text(size = 8),
    legend.text = element_text(size = 6),
    legend.key.size = unit(0.3, "cm")
  )


print(p2020)

tiff("heatmap_2020.tiff", 
     width = 7.5,       # larghezza in pollici
     height = 4.5,      # altezza in pollici
     units = "in", 
     res = 300)       # risoluzione in dpi (puoi mettere anche 600 se vuoi)

print(p2020)  # stampa il plot nel dispositivo TIFF
dev.off()       


#########
# 2021 ##
#########

inter_layer_distances <- list()

alpha <- 0.5  

for (h in 1:3) {  
  for (k in 1:3) {  
    if (h != k) {  
    
      layer_name_h <- names(sheets_list)[h]
      layer_name_k <- names(sheets_list)[k]
      
      pair_name <- paste(layer_name_h, "to", layer_name_k)
      inter_layer_distances[[pair_name]] <- list()
      for (i in 1:27) {  
        for (j in 1:27) {  
          d_k_ij <- dkij_k[[h]][[4]][i, j]  
          d_h_ij <- dkij_k[[k]][[4]][i, j]  
          
          perturbed_distance <- compute_inter_layer_distance(d_k_ij, d_h_ij, alpha)
          
          inter_layer_distances[[pair_name]][[paste("i", i, "j", j)]] <- perturbed_distance
        }
      }
    }
  }
}

layer_pairs <- c("R&D to HTE", "R&D to HRST", "HTE to HRST")

selected_distances <- inter_layer_distances[layer_pairs]
calcola_E_hk <- function(d_hk_values) {
  E_hk_values <- lapply(d_hk_values, function(d_hk) {
    (2 / (d_hk + 1)) - 1
  })
  
  return(E_hk_values)
}
distanze_E_hk <- lapply(selected_distances, calcola_E_hk)
print(distanze_E_hk)

weighted_contoguity_matrices <- list()

for (layer_name in names(distanze_E_hk)) {
  weighted_contoguity_matrices[[layer_name]] <- matrix(distanze_E_hk[[layer_name]], nrow = 27, ncol = 27)
  weighted_contoguity_matrices[[layer_name]] <- matrix(as.numeric(weighted_contoguity_matrices[[layer_name]]), nrow = 27, ncol = 27)
  weighted_contoguity_matrices[[layer_name]] <- round(weighted_contoguity_matrices[[layer_name]], 3)
  diag(weighted_contoguity_matrices[[layer_name]]) <- 0
  rownames(weighted_contoguity_matrices[[layer_name]]) <- country_names
  colnames(weighted_contoguity_matrices[[layer_name]]) <- country_names
}

heatmap_data_2021 <- list()

for (layer_name in names(weighted_contoguity_matrices)) {
  matrix_to_plot <- weighted_contoguity_matrices[[layer_name]]
  long_data <- melt(matrix_to_plot)
  colnames(long_data) <- c("Row", "Column", "Value")
  long_data$Layer <- layer_name
  heatmap_data_2021[[layer_name]] <- long_data
}

heatmap_data_2021_combined <- do.call(rbind, heatmap_data_2021)

p2021 <- ggplot(heatmap_data_2021_combined, aes(x = Column, y = Row, fill = Value)) +
  geom_tile(color = "white") +
  scale_fill_gradient(low = "blue", high = "red", name = "Weigth") + 
  labs(
    title = "Heatmap Layers 2021",
    x = "Country",
    y = "Country"
  ) +
  facet_wrap(~ Layer, ncol = 5) +  
  theme_minimal() +
  theme(
    axis.text.x = element_text(angle = 90, hjust = 1, size = 6),
    axis.text.y = element_text(size = 6),
    legend.title = element_text(size = 8),
    legend.text = element_text(size = 6),
    legend.key.size = unit(0.3, "cm")
  )


print(p2021)

tiff("heatmap_2021.tiff", 
     width = 7.5,       # larghezza in pollici
     height = 4.5,      # altezza in pollici
     units = "in", 
     res = 300)       # risoluzione in dpi (puoi mettere anche 600 se vuoi)

print(p2021)  # stampa il plot nel dispositivo TIFF
dev.off()       

#########
# 2022 ##
#########

inter_layer_distances <- list()

alpha <- 0.5  

for (h in 1:3) {  
  for (k in 1:3) {  
    if (h != k) {  
      layer_name_h <- names(sheets_list)[h]
      layer_name_k <- names(sheets_list)[k]
      
      pair_name <- paste(layer_name_h, "to", layer_name_k)
      inter_layer_distances[[pair_name]] <- list()
      for (i in 1:27) {  
        for (j in 1:27) { 
        
          d_k_ij <- dkij_k[[h]][[5]][i, j]  
          d_h_ij <- dkij_k[[k]][[5]][i, j]  
          
          perturbed_distance <- compute_inter_layer_distance(d_k_ij, d_h_ij, alpha)
          
          inter_layer_distances[[pair_name]][[paste("i", i, "j", j)]] <- perturbed_distance
        }
      }
    }
  }
}


layer_pairs <- c("R&D to HTE", "R&D to HRST", "HTE to HRST")
selected_distances <- inter_layer_distances[layer_pairs]
calcola_E_hk <- function(d_hk_values) {
  E_hk_values <- lapply(d_hk_values, function(d_hk) {
    (2 / (d_hk + 1)) - 1
  })
  
  return(E_hk_values)
}
distanze_E_hk <- lapply(selected_distances, calcola_E_hk)

print(distanze_E_hk)

weighted_contoguity_matrices <- list()

for (layer_name in names(distanze_E_hk)) {
  weighted_contoguity_matrices[[layer_name]] <- matrix(distanze_E_hk[[layer_name]], nrow = 27, ncol = 27)
  weighted_contoguity_matrices[[layer_name]] <- matrix(as.numeric(weighted_contoguity_matrices[[layer_name]]), nrow = 27, ncol = 27)
  weighted_contoguity_matrices[[layer_name]] <- round(weighted_contoguity_matrices[[layer_name]], 3)
  diag(weighted_contoguity_matrices[[layer_name]]) <- 0
  rownames(weighted_contoguity_matrices[[layer_name]]) <- country_names
  colnames(weighted_contoguity_matrices[[layer_name]]) <- country_names
}

heatmap_data_2022 <- list()

for (layer_name in names(weighted_contoguity_matrices)) {
  matrix_to_plot <- weighted_contoguity_matrices[[layer_name]]
  long_data <- melt(matrix_to_plot)
  colnames(long_data) <- c("Row", "Column", "Value")
  long_data$Layer <- layer_name
  heatmap_data_2022[[layer_name]] <- long_data
}

heatmap_data_2022_combined <- do.call(rbind, heatmap_data_2022)

p2022 <- ggplot(heatmap_data_2022_combined, aes(x = Column, y = Row, fill = Value)) +
  geom_tile(color = "white") +
  scale_fill_gradient(low = "blue", high = "red", name = "Weigth") + 
  labs(
    title = "Heatmap Layers 2022",
    x = "Country",
    y = "Country"
  ) +
  facet_wrap(~ Layer, ncol = 5) +  
  theme_minimal() +
  theme(
    axis.text.x = element_text(angle = 90, hjust = 1, size = 6),
    axis.text.y = element_text(size = 6),
    legend.title = element_text(size = 8),
    legend.text = element_text(size = 6),
    legend.key.size = unit(0.3, "cm")
  )


print(p2022)

tiff("heatmap_2022.tiff", 
     width = 7.5,       # larghezza in pollici
     height = 4.5,      # altezza in pollici
     units = "in", 
     res = 300)       # risoluzione in dpi (puoi mettere anche 600 se vuoi)

print(p2022)  # stampa il plot nel dispositivo TIFF
dev.off()       


#########
# 2023 ##
#########

inter_layer_distances <- list()

alpha <- 0.5  

for (h in 1:3) {  
  for (k in 1:3) {  
    if (h != k) {  
      layer_name_h <- names(sheets_list)[h]
      layer_name_k <- names(sheets_list)[k]
      
      pair_name <- paste(layer_name_h, "to", layer_name_k)
      inter_layer_distances[[pair_name]] <- list()
      for (i in 1:27) {  
        for (j in 1:27) {  
          d_k_ij <- dkij_k[[h]][[6]][i, j]  
          d_h_ij <- dkij_k[[k]][[6]][i, j]  
          
          perturbed_distance <- compute_inter_layer_distance(d_k_ij, d_h_ij, alpha)
          
          inter_layer_distances[[pair_name]][[paste("i", i, "j", j)]] <- perturbed_distance
        }
      }
    }
  }
}


layer_pairs <- c("R&D to HTE", "R&D to HRST", "HTE to HRST")

selected_distances <- inter_layer_distances[layer_pairs]

calcola_E_hk <- function(d_hk_values) {
  E_hk_values <- lapply(d_hk_values, function(d_hk) {
    (2 / (d_hk + 1)) - 1
  })
  
  return(E_hk_values)
}
distanze_E_hk <- lapply(selected_distances, calcola_E_hk)

print(distanze_E_hk)

weighted_contoguity_matrices <- list()
for (layer_name in names(distanze_E_hk)) {
  weighted_contoguity_matrices[[layer_name]] <- matrix(distanze_E_hk[[layer_name]], nrow = 27, ncol = 27)
  weighted_contoguity_matrices[[layer_name]] <- matrix(as.numeric(weighted_contoguity_matrices[[layer_name]]), nrow = 27, ncol = 27)
  weighted_contoguity_matrices[[layer_name]] <- round(weighted_contoguity_matrices[[layer_name]], 3)
  diag(weighted_contoguity_matrices[[layer_name]]) <- 0
  rownames(weighted_contoguity_matrices[[layer_name]]) <- country_names
  colnames(weighted_contoguity_matrices[[layer_name]]) <- country_names
}

heatmap_data_2023 <- list()
for (layer_name in names(weighted_contoguity_matrices)) {
  matrix_to_plot <- weighted_contoguity_matrices[[layer_name]]
  long_data <- melt(matrix_to_plot)
  colnames(long_data) <- c("Row", "Column", "Value")
  long_data$Layer <- layer_name
  heatmap_data_2023[[layer_name]] <- long_data
}

heatmap_data_2023_combined <- do.call(rbind, heatmap_data_2023)

p2023 <- ggplot(heatmap_data_2023_combined, aes(x = Column, y = Row, fill = Value)) +
  geom_tile(color = "white") +
  scale_fill_gradient(low = "blue", high = "red", name = "Weigth") +
  labs(
    title = "Heatmap Layers 2023",
    x = "Country",
    y = "Country"
  ) +
  facet_wrap(~ Layer, ncol = 5) +  
  theme_minimal() +
  theme(
    axis.text.x = element_text(angle = 90, hjust = 1, size = 6),
    axis.text.y = element_text(size = 6),
    legend.title = element_text(size = 8),
    legend.text = element_text(size = 6),
    legend.key.size = unit(0.3, "cm")
  )


print(p2023)

tiff("heatmap_2023.tiff", 
     width = 7.5,       # larghezza in pollici
     height = 4.5,      # altezza in pollici
     units = "in", 
     res = 300)       # risoluzione in dpi (puoi mettere anche 600 se vuoi)

print(p2023)  # stampa il plot nel dispositivo TIFF
dev.off()       


###############################
# Now we plot figure 2,3,4 present in the paper 
#############################

inter_layer_distances <- list()

alpha <- 0.5  

for (h in 1:3) {  
  for (k in 1:3) {  
    if (h != k) {  
      layer_name_h <- names(sheets_list)[h]
      layer_name_k <- names(sheets_list)[k]
      pair_name <- paste(layer_name_h, "to", layer_name_k)
      inter_layer_distances[[pair_name]] <- list()
      for (i in 1:27) {  
        for (j in 1:27) { 
          d_k_ij <- dkij_k[[h]][[6]][i, j]  
          d_h_ij <- dkij_k[[k]][[6]][i, j]  
          
          perturbed_distance <- compute_inter_layer_distance(d_k_ij, d_h_ij, alpha)
          
          inter_layer_distances[[pair_name]][[paste("i", i, "j", j)]] <- perturbed_distance
        }
      }
    }
  }
}

layer_pairs <- c("R&D to HTE", "R&D to HRST", "HTE to HRST")

selected_distances <- inter_layer_distances[layer_pairs]


calcola_E_hk <- function(d_hk_values) {
  E_hk_values <- lapply(d_hk_values, function(d_hk) {
    (2 / (d_hk + 1)) - 1
  })
  
  return(E_hk_values)
}

distanze_E_hk <- lapply(selected_distances, calcola_E_hk)

print(distanze_E_hk)

weighted_contoguity_matrices <- list()

for (layer_name in names(distanze_E_hk)) {
  weighted_contoguity_matrices[[layer_name]] <- matrix(distanze_E_hk[[layer_name]], nrow = 27, ncol = 27)
  weighted_contoguity_matrices[[layer_name]] <- matrix(as.numeric(weighted_contoguity_matrices[[layer_name]]), nrow = 27, ncol = 27)
  weighted_contoguity_matrices[[layer_name]] <- round(weighted_contoguity_matrices[[layer_name]], 3)
  diag(weighted_contoguity_matrices[[layer_name]]) <- 0
  rownames(weighted_contoguity_matrices[[layer_name]]) <- country_names
  colnames(weighted_contoguity_matrices[[layer_name]]) <- country_names
}


g1 <- networks_list[[1]][[6]]
g2 <- networks_list[[2]][[6]]
g3 <- networks_list[[3]][[6]]

plot_g1 <- ggraph(g1, layout = "fr") +
  geom_edge_link(aes(edge_width = E(g1)$weight), alpha = 0.5,
                 show.legend = FALSE) +  
  scale_edge_width(range = c(0.1, 1), guide = "none") +
  geom_node_point(color = "#8DD3C7", size = 10) +      
  geom_node_text(aes(label = name), size = 3, vjust = 0.0) +    
  theme_void() +                                      
  ggtitle("R&D 2023")

plot_g2 <- ggraph(g2, layout = "fr") +
  geom_edge_link(aes(edge_width = E(g1)$weight), alpha = 0.5,
                 show.legend = FALSE) +  
  scale_edge_width(range = c(0.1, 1), guide = "none") +
  geom_node_point(color = "#BC80BD", size = 10) +     
  geom_node_text(aes(label = name), size = 3, vjust = 0.0) +  
  theme_void() +                                      
  ggtitle("HTE 2023")

plot_g3 <- ggraph(g3, layout = "fr") +
  geom_edge_link(aes(edge_width = E(g1)$weight), alpha = 0.5,
                 show.legend = FALSE) +  
  scale_edge_width(range = c(0.1, 1), guide = "none") +
  geom_node_point(color = "#FB8072", size = 10) +      
  geom_node_text(aes(label = name), size = 3, vjust = 0.0) +    
  theme_void() +                                    
  ggtitle("HRST 2023")


V(g1)$name <- paste0(V(g1)$name, "1")
V(g2)$name <- paste0(V(g2)$name, "2")
#V(g3)$name <- paste0(V(g3)$name, "3")

#if (is.null(E(g1)$weight)) E(g1)$weight <- rep(1, ecount(g1))
#if (is.null(E(g2)$weight)) E(g2)$weight <- rep(1, ecount(g2))
#if (is.null(E(g3)$weight)) E(g3)$weight <- rep(1, ecount(g3))


link_weights <- c()
link_matrix <- weighted_contoguity_matrices[[1]]  
nodes_g1 <- V(g1)$name
nodes_g2 <- V(g2)$name


for (i in seq_along(nodes_g1)) {
  for (j in seq_along(nodes_g2)) {
    if (link_matrix[i, j] > 0) {  
      link_weights <- c(link_weights, link_matrix[i, j])  
    }
  }
}

g1 <- delete_edges(g1, E(g1))
g2 <- delete_edges(g2, E(g2))


g_combined <- disjoint_union(g1, g2)


for (i in seq_along(nodes_g1)) {
  for (j in seq_along(nodes_g2)) {
    if (link_matrix[i, j] > 0) {  
      g_combined <- add_edges(
        g_combined,
        c(nodes_g1[i], nodes_g2[j]),
        attr = list(weight = link_matrix[i, j])  
      )
    }
  }
}

E(g_combined)$weight

node_colors <- c(rep("#8DD3C7", vcount(g1)), rep("#BC80BD", vcount(g2)))

g1 <- delete_edges(g1, E(g1))
g2 <- delete_edges(g2, E(g2))

g_combined_interlayer <- g_combined


layout_nodes <- data.frame(
  x = c(runif(vcount(g1), -1, 0),  
        runif(vcount(g2), 0, 1)),  
  y = c(1:vcount(g1), 1:vcount(g2)) 
)


plot_interlayer <- ggraph(g_combined_interlayer, layout = layout_nodes) + 
  geom_edge_link(alpha = .25,
                 aes(color = E(g_combined_interlayer)$weight),
                 show.legend = FALSE) +
  geom_node_point(aes(color = node_colors), size = 10) +  
  geom_node_text(aes(label = V(g_combined_interlayer)$name), 
                 size = 3,
                 vjust = 0.0,  #
                 color = "black") +
  scale_edge_color_gradient(low = "blue", high = "red") +
  scale_color_identity() +
  theme_void() +
  theme(plot.title = element_text(hjust = 0.5)) +
  labs(title = "Multilayer 2023")

#######
######

heatmap_data <- list()

for (layer_name in names(weighted_contoguity_matrices)) {
  matrix_to_plot <- weighted_contoguity_matrices[[layer_name]]
  long_data <- melt(matrix_to_plot)
  colnames(long_data) <- c("Row", "Column", "Value")
  long_data$Layer <- layer_name
  heatmap_data[[layer_name]] <- long_data
}

plot_HM_2023_1 <-  ggplot(heatmap_data[[1]], aes(x = Column, y = Row, fill = Value)) +
  geom_tile(color = "white") +
  scale_fill_gradient(low = "blue", high = "red", name = "Weight") + # Gradiente blu-rosso
  labs(
    title = "Heatmap Layers R&D to HTE",
    x = "Country",
    y = "Country"
  ) +
  theme_minimal() +
  theme(
    axis.text.x = element_text(angle = 90, hjust = 1, size = 6),
    axis.text.y = element_text(size = 6),
    legend.title = element_text(size = 8),
    legend.text = element_text(size = 6),
    legend.key.size = unit(0.3, "cm")
  )

g1 <- networks_list[[1]][[6]]
g2 <- networks_list[[2]][[6]]

plot_grid(
  plot_grid(plot_g1, plot_g2, ncol = 2),      
  plot_interlayer,                           
  plot_HM_2023_1,                                 
  ncol = 1,                                  
  rel_heights = c(0.7, 0.9, 0.9)             
)

# Salva il plot annidato in TIFF
tiff("nested_plot_1.tiff",
     width = 5.5,      # larghezza in pollici
     height = 8.75,    # altezza in pollici (aggiustala in base alla lunghezza totale dei plot)
     units = "in",
     res = 300)      # dpi richiesti

# Stampa il plot annidato
print(
  plot_grid(
    plot_grid(plot_g1, plot_g2, ncol = 2),
    plot_interlayer,
    plot_HM_2023_1,
    ncol = 1,
    rel_heights = c(0.9, 0.9, 0.9)
  )
)

dev.off()  # chiudi il dispositivo grafico

###########
###########

V(g1)$name <- paste0(V(g1)$name, "1")
V(g3)$name <- paste0(V(g3)$name, "3")

link_weights <- c()
link_matrix <- weighted_contoguity_matrices[[2]]  
nodes_g1 <- V(g1)$name
nodes_g3 <- V(g3)$name

for (i in seq_along(nodes_g1)) {
  for (j in seq_along(nodes_g3)) {
    if (link_matrix[i, j] > 0) {  
      link_weights <- c(link_weights, link_matrix[i, j])  
    }
  }
}

g1 <- delete_edges(g1, E(g1))
g3 <- delete_edges(g3, E(g3))

g_combined <- disjoint_union(g1, g3)

for (i in seq_along(nodes_g1)) {
  for (j in seq_along(nodes_g3)) {
    if (link_matrix[i, j] > 0) {  
      g_combined <- add_edges(
        g_combined,
        c(nodes_g1[i], nodes_g3[j]),
        attr = list(weight = link_matrix[i, j])  
      )
    }
  }
}

E(g_combined)$weight

node_colors <- c(rep("#8DD3C7", vcount(g1)), rep("#FB8072", vcount(g2)))

g1 <- delete_edges(g1, E(g1))
g3 <- delete_edges(g3, E(g3))

g_combined_interlayer <- g_combined


layout_nodes <- data.frame(
  x = c(runif(vcount(g1), -1, 0),  
        runif(vcount(g3), 0, 1)),  
  y = c(1:vcount(g1), 1:vcount(g3))  
)


plot_interlayer <- ggraph(g_combined_interlayer, layout = layout_nodes) + 
  geom_edge_link(alpha = .25,
                 aes(color = E(g_combined_interlayer)$weight),
                 show.legend = FALSE) +
  geom_node_point(aes(color = node_colors), size = 10) +  
  geom_node_text(aes(label = V(g_combined_interlayer)$name), 
                 size = 3,
                 vjust = 0.0,  
                 color = "black") +
  scale_edge_color_gradient(low = "blue", high = "red") +
  scale_color_identity() +
  theme_void() +
  theme(plot.title = element_text(hjust = 0.5)) +
  labs(title = "Multilayer 2023")

#######
######


plot_HM_2023_2 <-  ggplot(heatmap_data[[2]], aes(x = Column, y = Row, fill = Value)) +
  geom_tile(color = "white") +
  scale_fill_gradient(low = "blue", high = "red", name = "Weight") + 
  labs(
    title = "Heatmap Layers R&D to HRST",
    x = "Country",
    y = "Country"
  ) +
  theme_minimal() +
  theme(
    axis.text.x = element_text(angle = 90, hjust = 1, size = 6),
    axis.text.y = element_text(size = 6),
    legend.title = element_text(size = 8),
    legend.text = element_text(size = 6),
    legend.key.size = unit(0.3, "cm")
  )

g1 <- networks_list[[1]][[6]]
g3 <- networks_list[[3]][[6]]


plot_grid(
  plot_grid(plot_g1, plot_g3, ncol = 2),      
  plot_interlayer,                           
  plot_HM_2023_2,                                 
  ncol = 1,                                  
  rel_heights = c(0.7, 0.9, 0.9)               
)

# Salva il plot annidato in TIFF
tiff("nested_plot_2.tiff",
     width = 5.5,      # larghezza in pollici
     height = 8.75,    # altezza in pollici (aggiustala in base alla lunghezza totale dei plot)
     units = "in",
     res = 300)      # dpi richiesti

# Stampa il plot annidato
print(
  plot_grid(
    plot_grid(plot_g1, plot_g3, ncol = 2),
    plot_interlayer,
    plot_HM_2023_2,
    ncol = 1,
    rel_heights = c(0.9, 0.9, 0.9)
  )
)

dev.off()  # chiudi il dispositivo grafico


##########
#########

###########
###########
#V(g1)$name <- paste0(V(g1)$name, "1")
V(g2)$name <- paste0(V(g2)$name, "2")
V(g3)$name <- paste0(V(g3)$name, "3")


link_weights <- c()
link_matrix <- weighted_contoguity_matrices[[3]]  
nodes_g2 <- V(g2)$name
nodes_g3 <- V(g3)$name

for (i in seq_along(nodes_g2)) {
  for (j in seq_along(nodes_g3)) {
    if (link_matrix[i, j] > 0) {  
      link_weights <- c(link_weights, link_matrix[i, j])  
    }
  }
}

g2 <- delete_edges(g2, E(g2))
g3 <- delete_edges(g3, E(g3))


g_combined <- disjoint_union(g2, g3)

for (i in seq_along(nodes_g2)) {
  for (j in seq_along(nodes_g3)) {
    if (link_matrix[i, j] > 0) {  
      g_combined <- add_edges(
        g_combined,
        c(nodes_g2[i], nodes_g3[j]),
        attr = list(weight = link_matrix[i, j]) 
      )
    }
  }
}

E(g_combined)$weight

node_colors <- c(rep("#BC80BD", vcount(g1)), rep("#FB8072", vcount(g2)))


g2 <- delete_edges(g2, E(g2))
g3 <- delete_edges(g3, E(g3))

g_combined_interlayer <- g_combined


layout_nodes <- data.frame(
  x = c(runif(vcount(g2), -1, 0),  
        runif(vcount(g3), 0, 1)),  
  y = c(1:vcount(g2), 1:vcount(g3)) 
)

plot_interlayer <- ggraph(g_combined_interlayer, layout = layout_nodes) + 
  geom_edge_link(alpha = .25,
                 aes(color = E(g_combined_interlayer)$weight),
                 show.legend = FALSE) +
  geom_node_point(aes(color = node_colors), size = 10) +  
  geom_node_text(aes(label = V(g_combined_interlayer)$name), 
                 size = 3,
                 vjust = 0.0,  
                 color = "black") +
  scale_edge_color_gradient(low = "blue", high = "red") + 
  scale_color_identity() +
  theme_void() +
  theme(plot.title = element_text(hjust = 0.5)) +
  labs(title = "Multilayer 2023")

#######
######


plot_HM_2023_3 <-  ggplot(heatmap_data[[3]], aes(x = Column, y = Row, fill = Value)) +
  geom_tile(color = "white") +
  scale_fill_gradient(low = "blue", high = "red", name = "Weight") + 
  labs(
    title = "Heatmap Layers HTE to HRST",
    x = "Country",
    y = "Country"
  ) +
  theme_minimal() +
  theme(
    axis.text.x = element_text(angle = 90, hjust = 1, size = 6),
    axis.text.y = element_text(size = 6),
    legend.title = element_text(size = 8),
    legend.text = element_text(size = 6),
    legend.key.size = unit(0.3, "cm")
  )

g2 <- networks_list[[2]][[6]]
g3 <- networks_list[[3]][[6]]


plot_grid(
  plot_grid(plot_g2, plot_g3, ncol = 2),      
  plot_interlayer,                           
  plot_HM_2023_3,                             
  ncol = 1,                                  
  rel_heights = c(0.7, 0.9, 0.9)              
)

# Salva il plot annidato in TIFF
tiff("nested_plot_3.tiff",
     width = 5.5,      # larghezza in pollici
     height = 8.75,    # altezza in pollici (aggiustala in base alla lunghezza totale dei plot)
     units = "in",
     res = 300)      # dpi richiesti

# Stampa il plot annidato
print(
  plot_grid(
    plot_grid(plot_g2, plot_g3, ncol = 2),
    plot_interlayer,
    plot_HM_2023_3,
    ncol = 1,
    rel_heights = c(0.9, 0.9, 0.9)
  )
)

dev.off()  # chiudi il dispositivo grafico
